# Supplementary material for: Asymmetric Synthesis of Three Alkenyl Epoxides: Crafting the Sex Pheromones of the Elm Spanworm and the Painted Apple Moth
Source: Molecules. 2024 May 4;29(9):2136. doi: 10.3390/molecules29092136 (PMC11085616; doi:10.3390/molecules29092136)
Supplement: Supplementary file 1 [file molecules-29-02136-s001.zip]

Archive with 1 entries (1 files):
- molecules-2985171-supplementary.pdf
